# Supplementary material for: Comparative analysis and phylogenetic investigation of Hong Kong Ilex chloroplast genomes
Source: Sci Rep. 2021 Mar 4;11:5153. doi: 10.1038/s41598-021-84705-9 (PMC7933167; doi:10.1038/s41598-021-84705-9)
Supplement: Supplementary file 1 — Supplementary Information 1. [file 41598_2021_84705_MOESM1_ESM.xlsx]

## Sheet: Supplementary Table 1
Species	Voucher number	GenBank accession	Assembly reads	Mean coverage
I. latifolia	H0869	MT764239	164763	152X
I. lohfauensis	H0871	MT764240	168501	152X
I. kwangtungensis	H0872	MT764241	174633	160X
I. triflora	H0874	MT764242	166087	152X
I. ficoidea	H0875	MT764243	169710	153X
I. rotunda var. microcarpa	H0876	MT764244	165414	152X
I. asprella	H0879	MT704834	159153	146X
I. pubescens	H0880	MT764245	167109	152X
I. asprella var. tapuensis	H0881	MT767004	165632	152X
I. hanceana	H0882	MT764246	167226	151X
I. cinerea	H0884	MT764247	166070	153X
I. championii	H0885	MT764248	167934	152X
I. graciliflora	H0886	MT764249	165364	152X
I. memecylifolia	H0898	MT764250	180431	162X
I. chapaensis	H0900	MT764251	54169	50X
I. cornuta	H0909	MT764252	166504	153X
I. lancilimba	H0910	MT767005	167711	153X
I. dasyphylla	H0911	MT764253	165427	152X
I. viridis	H2530	MT764254	166779	153X
Supplementary Table 1. Summary of 19 Ilex species with specimen vouchers, accession numbers, mapped reads and coverage in genome mapping.
