# Supplementary material for: Comparative analysis and phylogenetic investigation of Hong Kong Ilex chloroplast genomes
Source: Sci Rep. 2021 Mar 4;11:5153. doi: 10.1038/s41598-021-84705-9 (PMC7933167; doi:10.1038/s41598-021-84705-9)
Supplement: Supplementary file 2 — Supplementary Information 2. [file 41598_2021_84705_MOESM2_ESM.xlsx]

## Sheet: Supplementary Table 2
SSR type	Repeat units		Species
		I. latifolia	I. lohfauensis	I. kwangtungensis	I. triflora	I. ficoidea	I. rotunda var. microcarpa	I. asprella	I. pubescens	I. asprella var. tapuensis	I. hanceana	I. cinerea	I. championii	I. graciliflora	I. memecylifolia	I. chapaensis	I. cornuta	I. lanchilimba	I. dasyphylla	I. viridis
Mono	A/T	44	52	49	56	42	48	54	55	47	51	44	51	44	55	47	44	47	50	55
	C/G	1	-	-	1	-	-	-	-	1	-	1	-	1	-	-	-	-	-	1
Di	AT/AT	4	4	3	4	4	4	4	4	4	4	4	4	4	3	4	4	4	3	4
	AC/GT	-	-	1	-	-	-	-	-	-	-	-	-	-	-	-	-	1	1	-
Tri	AAG/CTT	2	2	2	2	2	2	2	2	2	2	2	2	2	2	2	2	2	2	2
	AAT/ATT	2	2	2	2	2	2	2	2	2	2	2	2	2	2	2	2	2	2	2
	AGC/CTG	1	1	-	-	1	-	1	1	1	1	1	1	1	1	1	1	-	-	-
Tetra	AAAG/CTTT	1	1	1	1	1	1	1	1	1	1	2	1	2	1	1	2	1	1	1
	AAAT/ATTT	2	4	3	3	2	3	3	4	4	4	2	4	2	4	4	2	3	3	3
	ACAT/ATGT	-	-	-	-	1	-	-	1	-	-	-	-	-	-	-	-	-	-	-
Hexa	AATACT/AGTATT	-	-	-	-	-	2	-	-	-	-	-	-	-	-	-	-	-	-	-
Supplementary Table 2. Distribution of each SSR category in the 19 Ilex cp genomes.
