# Supplementary material for: Comparative analysis and phylogenetic investigation of Hong Kong Ilex chloroplast genomes
Source: Sci Rep. 2021 Mar 4;11:5153. doi: 10.1038/s41598-021-84705-9 (PMC7933167; doi:10.1038/s41598-021-84705-9)
Supplement: Supplementary file 3 — Supplementary Information 3. [file 41598_2021_84705_MOESM3_ESM.xlsx]

## Sheet: Sheet1
Species	Regions	Length (bp)	# of SSR	SSR Density (# per bp)
I. latifolia	LSC	86945	46	0.00052907
	IR	26093	3	0.000114973
	SSC	18427	5	0.000271341
I. lohfauensis	LSC	86873	50	0.000575553
	IR	26078	5	0.000191732
	SSC	18441	6	0.000325362
I. kwangtungensis	LSC	87400	45	0.000514874
	IR	26104	5	0.000191542
	SSC	18412	6	0.000325874
I. triflora	LSC	87183	53	0.000607917
	IR	26065	4	0.000153462
	SSC	18393	8	0.000434948
I. ficoidea	LSC	86922	44	0.000506201
	IR	26094	3	0.000114969
	SSC	18426	5	0.000271356
I. rotunda var. microcarpa	LSC	87094	49	0.000562611
	IR	26125	4	0.00015311
	SSC	18436	5	0.000271209
I. asprella	LSC	87265	52	0.000595886
	IR	26075	5	0.000191755
	SSC	18441	5	0.000271135
I. pubescens	LSC	87285	53	0.000607206
	IR	26073	5	0.000191769
	SSC	18441	6	0.000325362
I. asprella var. tapuensis	LSC	87161	47	0.000539232
	IR	26065	5	0.000191828
	SSC	18380	5	0.000272035
I. hanceana	LSC	86889	49	0.000563938
	IR	26074	5	0.000191762
	SSC	18441	6	0.000325362
I. cinerea	LSC	86601	48	0.000554266
	IR	26094	3	0.000114969
	SSC	18426	4	0.000217085
I. championii	LSC	86878	49	0.000564009
	IR	26074	5	0.000191762
	SSC	18442	6	0.000325344
I. graciliflora	LSC	86506	48	0.000554875
	IR	26093	3	0.000114973
	SSC	18427	4	0.000217073
I. memecylifolia	LSC	87249	52	0.000595995
	IR	26076	5	0.000191747
	SSC	18441	6	0.000325362
I. chapaensis	LSC	87155	46	0.000527795
	IR	26065	5	0.000191828
	SSC	18380	5	0.000272035
I. cornuta	LSC	86607	48	0.000554228
	IR	26091	3	0.000114982
	SSC	18427	3	0.000162805
I. lanchilimba	LSC	87381	46	0.00052643
	IR	26105	5	0.000191534
	SSC	18406	4	0.00021732
I. dasyphylla	LSC	87388	45	0.000514945
	IR	26105	5	0.000191534
	SSC	18411	7	0.000380207
I. viridis	LSC	87147	52	0.000596693
	IR	26065	4	0.000153462
	SSC	18384	7	0.000380766
Supplementary Table 3. SSR density in different regions of the chloroplast genomes of Hong Kong Ilex.
