# Supplementary material for: Comparative analysis and phylogenetic investigation of Hong Kong Ilex chloroplast genomes
Source: Sci Rep. 2021 Mar 4;11:5153. doi: 10.1038/s41598-021-84705-9 (PMC7933167; doi:10.1038/s41598-021-84705-9)
Supplement: Supplementary file 4 — Supplementary Information 4. [file 41598_2021_84705_MOESM4_ESM.xlsx]

## Sheet: Supplementary Table 3
	I. latifolia	I. lohfauensis	I. kwangtungensis	I. triflora	I. ficoidea	I. rotunda var. microcarpa	I. asprella	I. pubescens	I. asprella var. tapuensis	I. hanceana	I. cinerea	I. championii	I. graciliflora	I. memecylifolia	I. chapaensis	I. cornuta	I. lancilimba	I. dasyphylla	I. viridis
I. latifolia		537	551	593	33	613	569	560	593	539	40	528	39	549	588	38	567	539	588
I. lohfauensis	113		493	538	548	528	222	150	195	51	537	25	532	138	202	531	505	485	528
I. kwangtungensis	111	112		280	557	565	492	504	546	490	544	484	538	498	559	534	126	59	275
I. triflora	140	59	94		600	603	538	549	581	537	585	529	580	541	595	578	280	269	26
I. ficoidea	18	115	104	135		621	578	567	601	550	49	540	50	553	593	50	572	546	594
I. rotunda	127	124	111	139	122		538	545	570	526	610	522	605	526	580	598	563	557	589
I. asprella	107	69	115	150	116	125		237	270	224	570	213	564	214	278	556	504	487	527
I. pubescens	119	48	115	142	124	126	66		204	153	556	143	555	156	212	553	518	498	539
I. asprella var. tapuensis	116	53	122	151	121	128	71	65		197	590	188	595	182	5	588	544	538	589
I. hanceana	109	16	109	143	112	125	63	44	53		542	43	538	139	204	537	505	488	527
I. cinerea	24	111	100	135	26	123	112	121	120	112		532	23	543	582	23	562	535	578
I. championii	113	9	109	141	112	124	67	46	50	11	109		527	130	196	526	497	476	519
I. graciliflora	24	116	99	136	30	122	118	121	121	115	17	113		540	587	20	555	527	581
I. memecylifolia	110	41	112	145	115	126	64	52	60	41	113	39	116		187	532	508	492	538
I. chapaensis	114	51	116	146	117	124	67	61	6	50	112	48	114	28		584	557	548	590
I. cornuta	28	115	102	138	33	125	119	124	124	115	20	112	17	115	117		551	525	578
I. lancilimba	115	118	41	99	110	111	123	126	127	118	107	117	105	117	121	105		121	275
I. dasyphylla	112	116	24	95	106	110	118	120	126	115	102	115	100	113	121	103	42		263
I. viridis	142	146	99	23	146	149	150	140	152	143	144	145	146	151	151	146	106	102
Supplementary Table 3. Comparison of the single nucleotide polymorphisms (SNPs) and indels of 19 Ilex. The upper triangle is the number of the SNPs and the lower triangle is the number of indels in the chloroplast genomes. Grouping of SNPs and indels within the 19 Ilex are colour coded.
