# Supplementary material for: Comparative analysis and phylogenetic investigation of Hong Kong Ilex chloroplast genomes
Source: Sci Rep. 2021 Mar 4;11:5153. doi: 10.1038/s41598-021-84705-9 (PMC7933167; doi:10.1038/s41598-021-84705-9)
Supplement: Supplementary file 5 — Supplementary Information 5. [file 41598_2021_84705_MOESM5_ESM.xlsx]

## Sheet: Sheet1
Compared Species	Divergence (π)
	Whole cp genome	rps16-trnQ	rpl32-trnL	ndhD-psaC	ycf1
Nineteen Hong Kong Ilex	0.0027	0.0099	0.0095	0.042	0.0051
Supplementary Table 4. Calculation of interspecific divergence for the suggested hotspots of Hong Kong Ilex.
