# Supplementary material for: Comparative analysis and phylogenetic investigation of Hong Kong Ilex chloroplast genomes
Source: Sci Rep. 2021 Mar 4;11:5153. doi: 10.1038/s41598-021-84705-9 (PMC7933167; doi:10.1038/s41598-021-84705-9)
Supplement: Supplementary file 6 — Supplementary Information 6. [file 41598_2021_84705_MOESM6_ESM.xlsx]

## Sheet: Sheet1
Species	LSC-IRa		IRa		SSC			IRb	IRb-LSC
	rps19	rpl2	ycf1Ψ	ndhF	ycf1Ψ	ndhF	ycf1	ycf1	rpl2	trnH
I. latifolia	*4	70	1056	15	9	2244	4635	1056	70	11
I. ficoidea	*4	71	1056	15	9	2244	4635	1056	71	11
I. cinerea	*4	71	1056	15	9	2244	4635	1056	71	11
I. graciliflora	*4	70	1056	15	9	2244	4635	1056	70	11
I. cornuta	*4	68	1056	15	9	2244	4635	1056	68	11
I. lohfauensis	3	58	1050	15	9	2244	4635	1050	58	16
I. asprella	7	54	1050	15	9	2244	4635	1050	54	11
I. pubescens	7	54	1050	15	9	2244	4635	1050	54	11
I. hanceana	7	54	1050	15	9	2244	4635	1050	54	11
I. championii	7	54	1050	15	9	2244	4635	1050	54	11
I. memecylifolia	5	56	1050	15	9	2244	4635	1050	56	9
I. asprella var. tapuensis	7	54	1050	15	9	2244	4587	1050	54	11
I. chapaensis	7	54	1050	15	9	2244	4587	1050	54	11
I. triflora	*4	64	1065	40	21	2231	4626	1065	64	11
I. viridis	*4	64	1065	40	21	2231	4626	1065	64	11
I. lancilimba	*4	65	1065	40	21	2231	4626	1065	65	11
I. kwangtungensis	*4	65	1065	0	33	2235	4626	1065	65	11
I. dasyphylla	*4	65	1065	0	33	2235	4626	1065	65	11
I. rotunda var. microcarpa	*4	65	1056	15	9	2244	4635	1056	65	11
Supplementary Table 5. Details of border regions among 19 Ilex. Distance between the genes and borders, or the size of genes in different regions (bp) are labeled. IR expansion in the border regions are indicated with asterisks.
